# Supplementary material for: Interferon lambda 4 can directly activate human CD19+ B cells and CD8+ T cells
Source: Life Sci Alliance. 2020 Nov 6;4(1):e201900612. doi: 10.26508/lsa.201900612 (PMC7668538; doi:10.26508/lsa.201900612)
Supplement: Supplementary file 2 [file LSA-2019-00612_TableS2.xlsx]

## Sheet: Sheet1
		Supplementary table 2. Primer sequences for quantitative RT-PCR
		Gene	Forward primer	Reverse primer
		GAPDH	GCTCCTCCTGTTCGACAGTCA	ACCTTCCCCATGGTGTCTGA	Primers
		IFNLR1	CAGTGTCCCGAAATACAGCA	TGTGTCCAGAAAAGTCCAGGGC
		IL10RB1	CAGTGGGAGTCACCTGCTTT	TCAGCCCTGACTCTCAAGGT
		IFNAR1	TGACCAGAAATGAACTGTGTCA	TTTAAATAGTTAAGAGCTTGCCCG
		IFI27	GGCAGCCTTGTGGCTACTCT	CCCAGGATGAACTTGGTCAATC
		IFIT1	CCCTGCAGAACGGCTGCCTA	TCAGGGCTTCCTCATTCTGGCCT
		OAS1	CATCCGCCTAGTCAAGCACT	TCCAAGACCGTCCGAAATCC
		MX1	GTGCATTGCAGAAGGTCAGA	TCAGGAGCCAGCTGTAGGTGT
